# Supplementary material for: Comparison of oocyte vitrification using a semi-automated or a manual closed system in human siblings: survival and transcriptomic analyses
Source: J Ovarian Res. 2022 Dec 5;15:128. doi: 10.1186/s13048-022-01064-3 (PMC9720994; doi:10.1186/s13048-022-01064-3)
Supplement: Supplementary file 2 — Additional file 2. A. Comparison of mean medTIN between FH and FZ oocytes. Significance was assessed using a linear mixed model with random effects. B. Gene body scRNA-seq read coverage across all samples. C. Comparison of the proportion of mitochondrial DNA (%mtDNA) between FH and FZ oocytes. Significance was assessed using a linear mixed model with random effects. [file 13048_2022_1064_MOESM2_ESM.zip]

Archive with 2 entries (2 files):
- 1-Additional file 2.jpg
- 2-Additional file 2.jpg
